# Supplementary material for: Methylation of transcription factor YY2 regulates its transcriptional activity and cell proliferation
Source: Cell Discov. 2017 Oct 3;3:17035–. doi: 10.1038/celldisc.2017.35 (PMC5665210; doi:10.1038/celldisc.2017.35)
Supplement: Supplementary Table S1 [file celldisc201735-s2.xlsx]

## Sheet: YY2 K139 methylation in vitro
	MS2 spectrum of K139-methylated peptide in YY2. In vitro methylation assay was performed by mixing synthetic short peptide containing YY2 K139 with SET7/9 followed by LC MS/MS analysis. MS2 spectrum of K139-methylated peptide was shown.
