# Supplementary material for: Methylation of transcription factor YY2 regulates its transcriptional activity and cell proliferation
Source: Cell Discov. 2017 Oct 3;3:17035–. doi: 10.1038/celldisc.2017.35 (PMC5665210; doi:10.1038/celldisc.2017.35)
Supplement: Supplementary Table S2 [file celldisc201735-s3.xlsx]

## Sheet: YY2 K247 methylation in vitro
	MS2 spectrum of K247-methylated peptides in YY2. In vitro methylation assay was performed by mixing in vitro purified bacterially-expressed YY2 and SET7/9 followed by mass spectrometry (MS) analysis. MS2 spectrums of peptides containing K247-methylation as well as the corresponding unmodified peptides were shown.
