# Supplementary material for: Methylation of transcription factor YY2 regulates its transcriptional activity and cell proliferation
Source: Cell Discov. 2017 Oct 3;3:17035–. doi: 10.1038/celldisc.2017.35 (PMC5665210; doi:10.1038/celldisc.2017.35)
Supplement: Supplementary Table S3 [file celldisc201735-s4.xlsx]

## Sheet: YY2 K247 methylation in cells
	Table S3. MS2 spectrum of K247-methylated peptide in YY2. HeLa cells were transfected with Flag-tagged YY2 and SET7/9, followed by affinity purification and MS analysis. MS2 spectrum of peptide containing K247-methylation as well as the corresponding unmodified peptide was shown.
