# Supplementary material for: Methylation of transcription factor YY2 regulates its transcriptional activity and cell proliferation
Source: Cell Discov. 2017 Oct 3;3:17035–. doi: 10.1038/celldisc.2017.35 (PMC5665210; doi:10.1038/celldisc.2017.35)
Supplement: Supplementary Table S5 [file celldisc201735-s6.xlsx]

## Sheet: Sheet2
Name	Application	Sequence
pGL2-luc	ChIP	F: 5’-TGGTTTGTCCAAACTCATCAA-3’ (P1)
		R: 5’-CCGGGCCTTTCTTTATGTTT-3’ (P2)
TP53/p53	ChIP	F: 5’-GACAGGTCTGAAGCCTGGAG-3’
		R: 5’-CGGGACGTGAAAGGTTAGAA-3’
RAD1	ChIP	F: 5’-AAAGGTAGGGTTTCCGCACT-3’
		R: 5’-GGCCAAACAGGAGCTACAAA-3’
ABL1	ChIP	F: 5’-GTTTTCTGAGGCGTGGAAGA-3’
		R: 5’-TTGGAAGAAGTCAGGGCATT-3’
CCNT2	ChIP	F: 5’-TTGTCTCGCAGAAACCACAG-3’
		R: 5’-GGGAAAGAGTGCACAGGAAG-3’
CCNA2	ChIP	F: 5’-CTGCTCAGTTTCCTTTGGTTTACC-3’
		R: 5’-CAAAGACGCCCAGAGATGCAG-3’
OLR1	mRNA	F: 5’-TCCAGACTGTGAAGGACCAG-3’
		R: 5’-GCTGAGATCTGTCCCTCCAG-3’
PDE2A	mRNA	F: 5’-GGAAGAGGTCAGCTTTCCCT-3’
		R: 5’-GCAGCTGTTGTACATCCTCG-3’
MYPN	mRNA	F: 5’-TGTTCTGCCTTCTCTCCCTG-3’
		R: 5’-CCAAGTCTCGAATCACTGCG-3’
PTGS2	mRNA	F: 5’-CCTGAGCATCTACGGTTTGC-3’
		R: 5’-ACTGCTCATCACCCCATTCA-3’
